# Supplementary material for: Gut microbes predominantly act as living beneficial partners rather than raw nutrients
Source: Sci Rep. 2023 Jul 24;13:11981. doi: 10.1038/s41598-023-38669-7 (PMC10366161; doi:10.1038/s41598-023-38669-7)
Supplement: Supplementary file 6 — Supplementary Table S1. [file 41598_2023_38669_MOESM6_ESM.xlsx]

## Sheet: Foglio1
Supplementary Table 1. Minimum inhibitory concentration (MIC) range and results for antibiotics used to test susceptibility of L. plantarumNIZO2877 L. plantarumNC8 strains.
Antibiotic	Code	MIC range tested (μg/ml)	L. plantarumNIZO2877 MIC (μg/ml)	L. plantarumNC8 MIC (μg/ml)
Chloramphenicol	C	0.016 - 256	4	2
Erythromycin	E	0.016 - 256	0.25	0.25
Sulfamethoxadole	SMX	0.064 - 1024	Resistant	Resistant
Tetracycline	TE	0.016 - 256	2	2
Trimethoprim	TM	0.002 - 32	0.38	0.5
