# Supplementary material for: Gut microbes predominantly act as living beneficial partners rather than raw nutrients
Source: Sci Rep. 2023 Jul 24;13:11981. doi: 10.1038/s41598-023-38669-7 (PMC10366161; doi:10.1038/s41598-023-38669-7)
Supplement: Supplementary file 9 — Supplementary Table S4. [file 41598_2023_38669_MOESM9_ESM.xlsx]

## Sheet: Foglio1
Supplementary Table 4. List of the L. plantarum strains used in this study.
Strain	Description	Reference
L. plantarumNC8	- Isolated from grass silage	57
	- Strong growth-promoting strain
L. plantarumΔdltop	- Derived from L. plantarumNC8 through transposon mutagenesis	45
	- Isogenic to L. plantarumNC8
	- Weak growth-promoting strain
L. plantarumNIZO2877	- Isolated from Vietnamese hotdog	58
	- Weak growth-promoting strain
L. plantarumFlyG2.1.8	- Experimentally evolved from L. plantarumNIZO2877	26
	- Isogenic to L. plantarumNIZO2877
	- Strong growth-promoting strain
